# Supplementary material for: Transcriptional Comparison of Genes Associated with Photosynthesis, Photorespiration, and Photo-Assimilate Allocation and Metabolic Profiling of Rice Species
Source: Int J Mol Sci. 2022 Aug 10;23(16):8901. doi: 10.3390/ijms23168901 (PMC9408291; doi:10.3390/ijms23168901)
Supplement: Supplementary file 1 [file ijms-23-08901-s001.zip]

Archive with 1 entries (1 files):
- ijms-1826694-supplementary.pptx
